# Supplementary material for: Genome wide SNP comparative analysis between EGFR and KRAS mutated NSCLC and characterization of two models of oncogenic cooperation in non-small cell lung carcinoma
Source: BMC Med Genomics. 2008 Jun 12;1:25. doi: 10.1186/1755-8794-1-25 (PMC2527324; doi:10.1186/1755-8794-1-25)
Supplement: Additional file 1 — Provides a list of probes and primers used in the study for qPCR experiments. [file 1755-8794-1-25-S1.xls]

## Sheet: Feuil1
Clone	Clone	Target	Chr	kb	NumPresent	NumGain	NumLost	Prop Present	PropGain	PropLost	Num Present KRAS	NumGain KRAS	Num Lost KRAS	Prop PresentKRAS	Prop Gain KRAS	Prop Lost KRAS	Num PresentEGFR	Num Gain EGFR	Num Lost EGFR	Prop Present EGFR	Prop Gain EGFR	Prop Lost EGFR	stat	rawp	adjp
47536	SNP_A-1725730	rs10484198	14	46489.396	24	12	0	1	0.5	0	11	1	0	1	0.09	0	13	11	0	1	0.85	0	4.8826839570512	0.002	0.027
47537	SNP_A-1672322	rs10484197	14	46489.493	24	12	0	1	0.5	0	11	1	0	1	0.09	0	13	11	0	1	0.85	0	4.8826839570512	0.002	0.027
47538	SNP_A-1753535	rs2066310	14	46491.15	24	12	0	1	0.5	0	11	1	0	1	0.09	0	13	11	0	1	0.85	0	4.8826839570512	0.002	0.027
47539	SNP_A-1749459	rs2050966	14	46515.878	24	12	0	1	0.5	0	11	1	0	1	0.09	0	13	11	0	1	0.85	0	4.8826839570512	0.002	0.027
47540	SNP_A-1677462	rs10484195	14	46556.386	24	12	0	1	0.5	0	11	1	0	1	0.09	0	13	11	0	1	0.85	0	4.8826839570512	0.002	0.027
47541	SNP_A-1719395	rs1539214	14	46560.129	24	12	0	1	0.5	0	11	1	0	1	0.09	0	13	11	0	1	0.85	0	4.8826839570512	0.002	0.027
47542	SNP_A-1678168	rs10484194	14	46560.245	24	12	0	1	0.5	0	11	1	0	1	0.09	0	13	11	0	1	0.85	0	4.8826839570512	0.002	0.027
47543	SNP_A-1653170	rs2148510	14	46808.221	24	12	0	1	0.5	0	11	1	0	1	0.09	0	13	11	0	1	0.85	0	4.8826839570512	0.002	0.027
47544	SNP_A-1650648	rs4900734	14	46814.157	24	12	0	1	0.5	0	11	1	0	1	0.09	0	13	11	0	1	0.85	0	4.8826839570512	0.002	0.027
47545	SNP_A-1656351	rs10483581	14	46832.499	24	12	0	1	0.5	0	11	1	0	1	0.09	0	13	11	0	1	0.85	0	4.8826839570512	0.002	0.027
47546	SNP_A-1751387	rs10483580	14	46833.45	24	12	0	1	0.5	0	11	1	0	1	0.09	0	13	11	0	1	0.85	0	4.8826839570512	0.002	0.027
47547	SNP_A-1696046	rs9323130	14	46837.255	24	12	0	1	0.5	0	11	1	0	1	0.09	0	13	11	0	1	0.85	0	4.8826839570512	0.002	0.027
47548	SNP_A-1647880	rs10483578	14	46837.323	24	12	0	1	0.5	0	11	1	0	1	0.09	0	13	11	0	1	0.85	0	4.8826839570512	0.002	0.027
47549	SNP_A-1710525	rs10483577	14	46838.114	24	12	0	1	0.5	0	11	1	0	1	0.09	0	13	11	0	1	0.85	0	4.8826839570512	0.002	0.027
47550	SNP_A-1740511	rs9323132	14	46904.69	24	12	0	1	0.5	0	11	1	0	1	0.09	0	13	11	0	1	0.85	0	4.8826839570512	0.002	0.027
47551	SNP_A-1707751	rs10483574	14	46907.673	24	12	0	1	0.5	0	11	1	0	1	0.09	0	13	11	0	1	0.85	0	4.8826839570512	0.002	0.027
47552	SNP_A-1756675	rs8009848	14	46950.71	24	12	0	1	0.5	0	11	1	0	1	0.09	0	13	11	0	1	0.85	0	4.8826839570512	0.002	0.027
47553	SNP_A-1673600	rs8019096	14	47033.221	24	12	0	1	0.5	0	11	1	0	1	0.09	0	13	11	0	1	0.85	0	4.8826839570512	0.002	0.027
47554	SNP_A-1747933	rs10483565	14	47086.453	24	12	0	1	0.5	0	11	1	0	1	0.09	0	13	11	0	1	0.85	0	4.8826839570512	0.002	0.027
47555	SNP_A-1676950	rs1955802	14	47088.012	24	12	0	1	0.5	0	11	1	0	1	0.09	0	13	11	0	1	0.85	0	4.8826839570512	0.002	0.027
26550	SNP_A-1730959	rs10234648	7	11727.815	24	15	0	1	0.62	0	11	3	0	1	0.27	0	13	12	0	1	0.92	0	4.78747547285514	0.002	0.032
26551	SNP_A-1666790	rs6946775	7	11729.216	24	15	0	1	0.62	0	11	3	0	1	0.27	0	13	12	0	1	0.92	0	4.78747547285514	0.002	0.032
26552	SNP_A-1664958	rs719680	7	11819.743	24	15	0	1	0.62	0	11	3	0	1	0.27	0	13	12	0	1	0.92	0	4.78747547285514	0.002	0.032
26553	SNP_A-1739783	rs10488206	7	11857.039	24	15	0	1	0.62	0	11	3	0	1	0.27	0	13	12	0	1	0.92	0	4.78747547285514	0.002	0.032
26554	SNP_A-1687710	rs1468786	7	11857.621	24	15	0	1	0.62	0	11	3	0	1	0.27	0	13	12	0	1	0.92	0	4.78747547285514	0.002	0.032
26555	SNP_A-1754960	rs1468785	7	11857.715	24	15	0	1	0.62	0	11	3	0	1	0.27	0	13	12	0	1	0.92	0	4.78747547285514	0.002	0.032
26556	SNP_A-1755748	rs2356052	7	11901.839	24	15	0	1	0.62	0	11	3	0	1	0.27	0	13	12	0	1	0.92	0	4.78747547285514	0.002	0.032
26557	SNP_A-1650138	rs10488204	7	11930.38	24	15	0	1	0.62	0	11	3	0	1	0.27	0	13	12	0	1	0.92	0	4.78747547285514	0.002	0.032
26558	SNP_A-1655605	rs6460883	7	11941.051	24	15	0	1	0.62	0	11	3	0	1	0.27	0	13	12	0	1	0.92	0	4.78747547285514	0.002	0.032
26559	SNP_A-1720729	rs2192732	7	11941.28	24	15	0	1	0.62	0	11	3	0	1	0.27	0	13	12	0	1	0.92	0	4.78747547285514	0.002	0.032
26560	SNP_A-1737782	rs2356058	7	11959.452	24	15	0	1	0.62	0	11	3	0	1	0.27	0	13	12	0	1	0.92	0	4.78747547285514	0.002	0.032
26561	SNP_A-1658412	rs1595014	7	11961.769	24	15	0	1	0.62	0	11	3	0	1	0.27	0	13	12	0	1	0.92	0	4.78747547285514	0.002	0.032
26562	SNP_A-1711790	rs10488197	7	11989.97	24	15	0	1	0.62	0	11	3	0	1	0.27	0	13	12	0	1	0.92	0	4.78747547285514	0.002	0.032
26563	SNP_A-1710776	rs2883840	7	11993.064	24	15	0	1	0.62	0	11	3	0	1	0.27	0	13	12	0	1	0.92	0	4.78747547285514	0.002	0.032
26564	SNP_A-1653334	rs3906713	7	11993.429	24	15	0	1	0.62	0	11	3	0	1	0.27	0	13	12	0	1	0.92	0	4.78747547285514	0.002	0.032
26565	SNP_A-1731559	rs6460898	7	12026.133	24	15	0	1	0.62	0	11	3	0	1	0.27	0	13	12	0	1	0.92	0	4.78747547285514	0.002	0.032
26566	SNP_A-1681906	rs10488193	7	12047.46	24	15	0	1	0.62	0	11	3	0	1	0.27	0	13	12	0	1	0.92	0	4.78747547285514	0.002	0.032
26567	SNP_A-1676424	rs4486085	7	12120.404	24	15	0	1	0.62	0	11	3	0	1	0.27	0	13	12	0	1	0.92	0	4.78747547285514	0.002	0.032
26568	SNP_A-1749803	rs2356167	7	12134.045	24	15	0	1	0.62	0	11	3	0	1	0.27	0	13	12	0	1	0.92	0	4.78747547285514	0.002	0.032
26569	SNP_A-1714797	rs10499419	7	12180.822	24	15	0	1	0.62	0	11	3	0	1	0.27	0	13	12	0	1	0.92	0	4.78747547285514	0.002	0.032
26570	SNP_A-1694903	rs920429	7	12246.574	24	15	0	1	0.62	0	11	3	0	1	0.27	0	13	12	0	1	0.92	0	4.78747547285514	0.002	0.032
26571	SNP_A-1708276	rs10488158	7	12282.134	24	15	0	1	0.62	0	11	3	0	1	0.27	0	13	12	0	1	0.92	0	4.78747547285514	0.002	0.032
26572	SNP_A-1713089	rs3735182	7	12284.277	24	15	0	1	0.62	0	11	3	0	1	0.27	0	13	12	0	1	0.92	0	4.78747547285514	0.002	0.032
26573	SNP_A-1739093	rs847953	7	12286.042	24	15	0	1	0.62	0	11	3	0	1	0.27	0	13	12	0	1	0.92	0	4.78747547285514	0.002	0.032
26574	SNP_A-1653260	rs6976891	7	12294.465	24	15	0	1	0.62	0	11	3	0	1	0.27	0	13	12	0	1	0.92	0	4.78747547285514	0.002	0.032
26575	SNP_A-1749145	rs6958996	7	12294.49	24	15	0	1	0.62	0	11	3	0	1	0.27	0	13	12	0	1	0.92	0	4.78747547285514	0.002	0.032
26576	SNP_A-1749055	rs1371602	7	12294.774	24	15	0	1	0.62	0	11	3	0	1	0.27	0	13	12	0	1	0.92	0	4.78747547285514	0.002	0.032
26577	SNP_A-1677260	rs1371603	7	12294.968	24	15	0	1	0.62	0	11	3	0	1	0.27	0	13	12	0	1	0.92	0	4.78747547285514	0.002	0.032
26578	SNP_A-1697643	rs7796345	7	12295.049	24	15	0	1	0.62	0	11	3	0	1	0.27	0	13	12	0	1	0.92	0	4.78747547285514	0.002	0.032
26579	SNP_A-1703299	rs847937	7	12295.124	24	15	0	1	0.62	0	11	3	0	1	0.27	0	13	12	0	1	0.92	0	4.78747547285514	0.002	0.032
26580	SNP_A-1651154	rs7777618	7	12295.222	24	15	0	1	0.62	0	11	3	0	1	0.27	0	13	12	0	1	0.92	0	4.78747547285514	0.002	0.032
26581	SNP_A-1694329	rs847936	7	12295.399	24	15	0	1	0.62	0	11	3	0	1	0.27	0	13	12	0	1	0.92	0	4.78747547285514	0.002	0.032
26582	SNP_A-1697160	rs1371600	7	12300.516	24	15	0	1	0.62	0	11	3	0	1	0.27	0	13	12	0	1	0.92	0	4.78747547285514	0.002	0.032
26583	SNP_A-1648790	rs847925	7	12301.648	24	15	0	1	0.62	0	11	3	0	1	0.27	0	13	12	0	1	0.92	0	4.78747547285514	0.002	0.032
26584	SNP_A-1682856	rs10488148	7	12301.822	24	15	0	1	0.62	0	11	3	0	1	0.27	0	13	12	0	1	0.92	0	4.78747547285514	0.002	0.032
26585	SNP_A-1665858	rs7785791	7	12302.041	24	15	0	1	0.62	0	11	3	0	1	0.27	0	13	12	0	1	0.92	0	4.78747547285514	0.002	0.032
26586	SNP_A-1682966	rs4721104	7	12302.993	24	15	0	1	0.62	0	11	3	0	1	0.27	0	13	12	0	1	0.92	0	4.78747547285514	0.002	0.032
26587	SNP_A-1674022	rs702477	7	12433.766	24	15	0	1	0.62	0	11	3	0	1	0.27	0	13	12	0	1	0.92	0	4.78747547285514	0.002	0.032
26588	SNP_A-1660047	rs849764	7	12450.871	24	15	0	1	0.62	0	11	3	0	1	0.27	0	13	12	0	1	0.92	0	4.78747547285514	0.002	0.032
26589	SNP_A-1738547	rs1180398	7	12462.715	24	15	0	1	0.62	0	11	3	0	1	0.27	0	13	12	0	1	0.92	0	4.78747547285514	0.002	0.032
26590	SNP_A-1685868	rs10488226	7	12486.31	24	15	0	1	0.62	0	11	3	0	1	0.27	0	13	12	0	1	0.92	0	4.78747547285514	0.002	0.032
26591	SNP_A-1654989	rs10488227	7	12487.695	24	15	0	1	0.62	0	11	3	0	1	0.27	0	13	12	0	1	0.92	0	4.78747547285514	0.002	0.032
26592	SNP_A-1701481	rs10488228	7	12487.817	24	15	0	1	0.62	0	11	3	0	1	0.27	0	13	12	0	1	0.92	0	4.78747547285514	0.002	0.032
26593	SNP_A-1729278	rs4719328	7	12531.392	24	15	0	1	0.62	0	11	3	0	1	0.27	0	13	12	0	1	0.92	0	4.78747547285514	0.002	0.032
26594	SNP_A-1666358	rs4721129	7	12540.391	24	15	0	1	0.62	0	11	3	0	1	0.27	0	13	12	0	1	0.92	0	4.78747547285514	0.002	0.032
26595	SNP_A-1744017	rs6969246	7	12559.044	24	15	0	1	0.62	0	11	3	0	1	0.27	0	13	12	0	1	0.92	0	4.78747547285514	0.002	0.032
26596	SNP_A-1690982	rs849731	7	12559.946	24	15	0	1	0.62	0	11	3	0	1	0.27	0	13	12	0	1	0.92	0	4.78747547285514	0.002	0.032
26597	SNP_A-1691420	rs1623083	7	12560.343	24	15	0	1	0.62	0	11	3	0	1	0.27	0	13	12	0	1	0.92	0	4.78747547285514	0.002	0.032
26598	SNP_A-1659951	rs702478	7	12577.44	24	15	0	1	0.62	0	11	3	0	1	0.27	0	13	12	0	1	0.92	0	4.78747547285514	0.002	0.032
26599	SNP_A-1674092	rs702479	7	12577.675	24	15	0	1	0.62	0	11	3	0	1	0.27	0	13	12	0	1	0.92	0	4.78747547285514	0.002	0.032
26600	SNP_A-1729394	rs756498	7	12583.026	24	15	0	1	0.62	0	11	3	0	1	0.27	0	13	12	0	1	0.92	0	4.78747547285514	0.002	0.032
26601	SNP_A-1647726	rs10488233	7	12593.841	24	15	0	1	0.62	0	11	3	0	1	0.27	0	13	12	0	1	0.92	0	4.78747547285514	0.002	0.032
26602	SNP_A-1713482	rs10488235	7	12695.177	24	15	0	1	0.62	0	11	3	0	1	0.27	0	13	12	0	1	0.92	0	4.78747547285514	0.002	0.032
26603	SNP_A-1712695	rs10488238	7	12714.87	24	15	0	1	0.62	0	11	3	0	1	0.27	0	13	12	0	1	0.92	0	4.78747547285514	0.002	0.032
26604	SNP_A-1656107	rs10269685	7	12714.907	24	15	0	1	0.62	0	11	3	0	1	0.27	0	13	12	0	1	0.92	0	4.78747547285514	0.002	0.032
26605	SNP_A-1737780	rs7781251	7	12714.974	24	15	0	1	0.62	0	11	3	0	1	0.27	0	13	12	0	1	0.92	0	4.78747547285514	0.002	0.032
26606	SNP_A-1643545	rs10488241	7	12715.169	24	15	0	1	0.62	0	11	3	0	1	0.27	0	13	12	0	1	0.92	0	4.78747547285514	0.002	0.032
26607	SNP_A-1733788	rs2192676	7	12766.2	24	15	0	1	0.62	0	11	3	0	1	0.27	0	13	12	0	1	0.92	0	4.78747547285514	0.002	0.032
26608	SNP_A-1685022	rs2357006	7	12824.885	24	15	0	1	0.62	0	11	3	0	1	0.27	0	13	12	0	1	0.92	0	4.78747547285514	0.002	0.032
26609	SNP_A-1651996	rs10488243	7	12865.934	24	15	0	1	0.62	0	11	3	0	1	0.27	0	13	12	0	1	0.92	0	4.78747547285514	0.002	0.032
26610	SNP_A-1706995	rs10488252	7	12975.009	24	15	0	1	0.62	0	11	3	0	1	0.27	0	13	12	0	1	0.92	0	4.78747547285514	0.002	0.032
26611	SNP_A-1691830	rs2191039	7	12984.04	24	15	0	1	0.62	0	11	3	0	1	0.27	0	13	12	0	1	0.92	0	4.78747547285514	0.002	0.032
26612	SNP_A-1711999	rs2884122	7	12984.503	24	15	0	1	0.62	0	11	3	0	1	0.27	0	13	12	0	1	0.92	0	4.78747547285514	0.002	0.032
26613	SNP_A-1721506	rs2884164	7	13047.502	24	15	0	1	0.62	0	11	3	0	1	0.27	0	13	12	0	1	0.92	0	4.78747547285514	0.002	0.032
26614	SNP_A-1674693	rs7791118	7	13081.255	24	15	0	1	0.62	0	11	3	0	1	0.27	0	13	12	0	1	0.92	0	4.78747547285514	0.002	0.032
26615	SNP_A-1725924	rs4721213	7	13132.043	24	15	0	1	0.62	0	11	3	0	1	0.27	0	13	12	0	1	0.92	0	4.78747547285514	0.002	0.032
26616	SNP_A-1751959	rs4721214	7	13132.434	24	15	0	1	0.62	0	11	3	0	1	0.27	0	13	12	0	1	0.92	0	4.78747547285514	0.002	0.032
26617	SNP_A-1671222	rs2041656	7	13140.42	24	15	0	1	0.62	0	11	3	0	1	0.27	0	13	12	0	1	0.92	0	4.78747547285514	0.002	0.032
26618	SNP_A-1686382	rs7809284	7	13140.957	24	15	0	1	0.62	0	11	3	0	1	0.27	0	13	12	0	1	0.92	0	4.78747547285514	0.002	0.032
26619	SNP_A-1703329	rs1432484	7	13254.072	24	15	0	1	0.62	0	11	3	0	1	0.27	0	13	12	0	1	0.92	0	4.78747547285514	0.002	0.032
26620	SNP_A-1722090	rs1608867	7	13328.274	24	15	0	1	0.62	0	11	3	0	1	0.27	0	13	12	0	1	0.92	0	4.78747547285514	0.002	0.032
26621	SNP_A-1643389	rs2723407	7	13330.451	24	15	0	1	0.62	0	11	3	0	1	0.27	0	13	12	0	1	0.92	0	4.78747547285514	0.002	0.032
26622	SNP_A-1696174	rs10499428	7	13363.839	24	15	0	1	0.62	0	11	3	0	1	0.27	0	13	12	0	1	0.92	0	4.78747547285514	0.002	0.032
26623	SNP_A-1748823	rs1880632	7	13364.335	24	15	0	1	0.62	0	11	3	0	1	0.27	0	13	12	0	1	0.92	0	4.78747547285514	0.002	0.032
26624	SNP_A-1734070	rs1880631	7	13364.437	24	15	0	1	0.62	0	11	3	0	1	0.27	0	13	12	0	1	0.92	0	4.78747547285514	0.002	0.032
26625	SNP_A-1654753	rs2204478	7	13364.914	24	15	0	1	0.62	0	11	3	0	1	0.27	0	13	12	0	1	0.92	0	4.78747547285514	0.002	0.032
26626	SNP_A-1677520	rs10499429	7	13365.054	24	15	0	1	0.62	0	11	3	0	1	0.27	0	13	12	0	1	0.92	0	4.78747547285514	0.002	0.032
26627	SNP_A-1736343	rs2357705	7	13379.569	24	15	0	1	0.62	0	11	3	0	1	0.27	0	13	12	0	1	0.92	0	4.78747547285514	0.002	0.032
26628	SNP_A-1748471	rs10499431	7	13453.335	24	15	0	1	0.62	0	11	3	0	1	0.27	0	13	12	0	1	0.92	0	4.78747547285514	0.002	0.032
26629	SNP_A-1717401	rs10499432	7	13453.698	24	15	0	1	0.62	0	11	3	0	1	0.27	0	13	12	0	1	0.92	0	4.78747547285514	0.002	0.032
26630	SNP_A-1701147	rs6955852	7	13453.985	24	15	0	1	0.62	0	11	3	0	1	0.27	0	13	12	0	1	0.92	0	4.78747547285514	0.002	0.032
26631	SNP_A-1715217	rs10499434	7	13454.754	24	15	0	1	0.62	0	11	3	0	1	0.27	0	13	12	0	1	0.92	0	4.78747547285514	0.002	0.032
26632	SNP_A-1693571	rs10499435	7	13454.911	24	15	0	1	0.62	0	11	3	0	1	0.27	0	13	12	0	1	0.92	0	4.78747547285514	0.002	0.032
26633	SNP_A-1740025	rs10499436	7	13455.717	24	15	0	1	0.62	0	11	3	0	1	0.27	0	13	12	0	1	0.92	0	4.78747547285514	0.002	0.032
26634	SNP_A-1742429	rs10499437	7	13455.958	24	15	0	1	0.62	0	11	3	0	1	0.27	0	13	12	0	1	0.92	0	4.78747547285514	0.002	0.032
26635	SNP_A-1758403	rs1525683	7	13456.32	24	15	0	1	0.62	0	11	3	0	1	0.27	0	13	12	0	1	0.92	0	4.78747547285514	0.002	0.032
26507	SNP_A-1649392	rs10486124	7	11120.441	24	15	0	1	0.62	0	11	3	0	1	0.27	0	13	12	0	1	0.92	0	4.57236877534853	0.002	0.042
26508	SNP_A-1655085	rs2189344	7	11120.759	24	15	0	1	0.62	0	11	3	0	1	0.27	0	13	12	0	1	0.92	0	4.57236877534853	0.002	0.042
26509	SNP_A-1722600	rs7782129	7	11121.763	24	15	0	1	0.62	0	11	3	0	1	0.27	0	13	12	0	1	0.92	0	4.57236877534853	0.002	0.042
26510	SNP_A-1711182	rs718395	7	11131.34	24	15	0	1	0.62	0	11	3	0	1	0.27	0	13	12	0	1	0.92	0	4.57236877534853	0.002	0.042
26511	SNP_A-1738056	rs718394	7	11131.772	24	15	0	1	0.62	0	11	3	0	1	0.27	0	13	12	0	1	0.92	0	4.57236877534853	0.002	0.042
26512	SNP_A-1685052	rs4719266	7	11143.952	24	15	0	1	0.62	0	11	3	0	1	0.27	0	13	12	0	1	0.92	0	4.57236877534853	0.002	0.042
26513	SNP_A-1646530	rs7797146	7	11160.47	24	15	0	1	0.62	0	11	3	0	1	0.27	0	13	12	0	1	0.92	0	4.57236877534853	0.002	0.042
26514	SNP_A-1716599	rs7810604	7	11194.221	24	15	0	1	0.62	0	11	3	0	1	0.27	0	13	12	0	1	0.92	0	4.57236877534853	0.002	0.042
26515	SNP_A-1695725	rs1468243	7	11238.527	24	15	0	1	0.62	0	11	3	0	1	0.27	0	13	12	0	1	0.92	0	4.57236877534853	0.002	0.042
26516	SNP_A-1720681	rs6968449	7	11269.718	24	15	0	1	0.62	0	11	3	0	1	0.27	0	13	12	0	1	0.92	0	4.57236877534853	0.002	0.042
26517	SNP_A-1727999	rs2285744	7	11282.801	24	15	0	1	0.62	0	11	3	0	1	0.27	0	13	12	0	1	0.92	0	4.57236877534853	0.002	0.042
26518	SNP_A-1704663	rs10486133	7	11295.765	24	15	0	1	0.62	0	11	3	0	1	0.27	0	13	12	0	1	0.92	0	4.57236877534853	0.002	0.042
26519	SNP_A-1661027	rs10486134	7	11297.63	24	15	0	1	0.62	0	11	3	0	1	0.27	0	13	12	0	1	0.92	0	4.57236877534853	0.002	0.042
26520	SNP_A-1744587	rs10486139	7	11331.195	24	15	0	1	0.62	0	11	3	0	1	0.27	0	13	12	0	1	0.92	0	4.57236877534853	0.002	0.042
26521	SNP_A-1645802	rs10486140	7	11332.677	24	15	0	1	0.62	0	11	3	0	1	0.27	0	13	12	0	1	0.92	0	4.57236877534853	0.002	0.042
26522	SNP_A-1691416	rs10262606	7	11333.199	24	15	0	1	0.62	0	11	3	0	1	0.27	0	13	12	0	1	0.92	0	4.57236877534853	0.002	0.042
26523	SNP_A-1717879	rs10486144	7	11333.392	24	15	0	1	0.62	0	11	3	0	1	0.27	0	13	12	0	1	0.92	0	4.57236877534853	0.002	0.042
26524	SNP_A-1678204	rs10486155	7	11377.58	24	15	0	1	0.62	0	11	3	0	1	0.27	0	13	12	0	1	0.92	0	4.57236877534853	0.002	0.042
26794	SNP_A-1738385	rs10499515	7	17927.746	24	15	0	1	0.62	0	11	3	0	1	0.27	0	13	12	0	1	0.92	0	4.52053364095045	0.002	0.043
26795	SNP_A-1725600	rs1178363	7	17951.65	24	15	0	1	0.62	0	11	3	0	1	0.27	0	13	12	0	1	0.92	0	4.52053364095045	0.002	0.043
26796	SNP_A-1735088	rs1178328	7	18006.698	24	15	0	1	0.62	0	11	3	0	1	0.27	0	13	12	0	1	0.92	0	4.52053364095045	0.002	0.043
26797	SNP_A-1652014	rs6461373	7	18006.935	24	15	0	1	0.62	0	11	3	0	1	0.27	0	13	12	0	1	0.92	0	4.52053364095045	0.002	0.043
26798	SNP_A-1757845	rs2529749	7	18026.3	24	15	0	1	0.62	0	11	3	0	1	0.27	0	13	12	0	1	0.92	0	4.52053364095045	0.002	0.043
26799	SNP_A-1748655	rs587325	7	18108.923	24	15	0	1	0.62	0	11	3	0	1	0.27	0	13	12	0	1	0.92	0	4.52053364095045	0.002	0.043
26800	SNP_A-1708202	rs708127	7	18113.45	24	15	0	1	0.62	0	11	3	0	1	0.27	0	13	12	0	1	0.92	0	4.52053364095045	0.002	0.043
26801	SNP_A-1643431	rs636246	7	18120.897	24	15	0	1	0.62	0	11	3	0	1	0.27	0	13	12	0	1	0.92	0	4.52053364095045	0.002	0.043
26802	SNP_A-1731705	rs667764	7	18121.291	24	15	0	1	0.62	0	11	3	0	1	0.27	0	13	12	0	1	0.92	0	4.52053364095045	0.002	0.043
26803	SNP_A-1723172	rs638620	7	18122.137	24	15	0	1	0.62	0	11	3	0	1	0.27	0	13	12	0	1	0.92	0	4.52053364095045	0.002	0.043
26901	SNP_A-1665888	rs10486394	7	20202.393	24	15	0	1	0.62	0	11	3	0	1	0.27	0	13	12	0	1	0.92	0	4.52053364095045	0.002	0.043
26902	SNP_A-1738038	rs2189300	7	20202.975	24	15	0	1	0.62	0	11	3	0	1	0.27	0	13	12	0	1	0.92	0	4.52053364095045	0.002	0.043
26903	SNP_A-1686156	rs3779506	7	20204.2	24	15	0	1	0.62	0	11	3	0	1	0.27	0	13	12	0	1	0.92	0	4.52053364095045	0.002	0.043
26904	SNP_A-1701911	rs4256492	7	20215.198	24	15	0	1	0.62	0	11	3	0	1	0.27	0	13	12	0	1	0.92	0	4.52053364095045	0.002	0.043
26905	SNP_A-1644780	rs2390341	7	20286.609	24	15	0	1	0.62	0	11	3	0	1	0.27	0	13	12	0	1	0.92	0	4.52053364095045	0.002	0.043
26906	SNP_A-1685118	rs10233470	7	20332.241	24	15	0	1	0.62	0	11	3	0	1	0.27	0	13	12	0	1	0.92	0	4.52053364095045	0.002	0.043
26907	SNP_A-1740767	rs6461503	7	20334.236	24	15	0	1	0.62	0	11	3	0	1	0.27	0	13	12	0	1	0.92	0	4.52053364095045	0.002	0.043
26908	SNP_A-1727190	rs10488586	7	20386.036	24	15	0	1	0.62	0	11	3	0	1	0.27	0	13	12	0	1	0.92	0	4.52053364095045	0.002	0.043
