# Supplementary material for: Genome wide SNP comparative analysis between EGFR and KRAS mutated NSCLC and characterization of two models of oncogenic cooperation in non-small cell lung carcinoma
Source: BMC Med Genomics. 2008 Jun 12;1:25. doi: 10.1186/1755-8794-1-25 (PMC2527324; doi:10.1186/1755-8794-1-25)
Supplement: Additional file 2 — Shows detailed statistical analysis using aCGH package. p was corrected for multiple testing situations. One region at 14q and three regions at 7p show meaningful differences between EGFR mutated and non-mutated tumors. [file 1755-8794-1-25-S2.xls]

## Sheet: Feuil1
CHR	CYTOBAND	Amplification START	Amplification END	Amplification SIZE	No OF T WITHOUT EGRF MUT	No OF T WITH EGRF MUT	KNOWN GENES WITHIN REGIONS	GENES
1	1q21.1	144521000	146678953	2157953	2	2	>10	BCL9
1	1q32.2	205440947	205574251	133304	1	4	1	DAF
1	1q42.12	223534772	224312793	778021	2	2	7	ENAH	SRP9	EPHX1	TMEM63A	LEFTY1	PYCR2	LBR
1	1q25.1	172747230	173219357	472127	0	3	1	RABGAP1L
1	1q31.2-q31.3	191878076	195221114	3343038	0	2	8	SLICK	CFH	CFHR1	CFHR2	CFHR3	CFHR4	CFHR5	KCNT2
2	2p25.3	266942	1436005	1169063	0	2	2	SNTG2	TMEM18
2	2p25.2-2p25.1	6841294	7283396	442102	0	2	2	RSAD2	RNF144
2	2p16.1	55005510	55359383	353873	1	3	3	RPS27A	MTIF2	RTN4
2	2q11.2	99532030	100045024	512994	0	2	2	LAF4	AFF3
2	2q33.1	201384272	201468990	84718	0	2	3	CLK1	PPIL3	BZW1
4	4p15.2	26025660	26156414	130754	1	3	2	CCKAR	RBPJ
4	4p13-4p14	45311636	45797604	485968	1	1	1		GABRG1
5	5p15.33	845362	1820250	974888	2	5	>10	HTERT
5	5p14.2	23494046	23858860	364814	2	3	1	PRDM9
5	5p14.3	32431259	49596616	17165357	1	2	>10	FGF10	RICTOR
5	5q11.2	58255915	58402795	146880	1	1	>10	IL31RA	PLK2
5	5q34	160617498	161319863	702365	0	3	3	GABRA6	GABRA1	GABRB2
6	6p21.1	41563034	43264138	1701104	1	1	>10	FOXP4	CCND3	hFKHLA	PTK7
6	6p12.1	53892621	54077891	185270	0	3	1	LRRC1
6	6q13.3	100314596	100686978	372382	1	2	1	MCHR2
7	7p15.1	28138715	286292554	258153839	0	5	1	CREB5
7	7p14.4	33766223	34076351	310128	2	4	1	BMPER
7	7p11.2	54638477	56506407	1867930	1	5	>10	EGFR
7	7q34	139081904	139422235	340331	0	2	2	TBXAS1	PARP12
8	8p11.21-8p11.1	41643965	43218212	1574247	2	0	>10	MYST3	IKBKB	DKK4
8	8q11.21	49936137	50187497	251360	1	4	1	SNAI
8	8q21.11-8q21.12	76103499	78793709	2690210			3	ZFHX4	PXMP3	HNF4A
8	8q21.12	79299520	79738560	439040	3	3	1	PKIA
8	8q21.13	81016129	81978868	962739	1	2	3	TPD52	PC-1	ZBTB10
8	8q21.13-8q24.21	123775336	129006828	5231492	1	3	>10	MYC
8	8q24	132106732	142072079	9965347	1	3	>10	WISP1	PSCA
10	10q26.3	133792769	135374737	1581968	0	2	>10	ADAM8
11	11q22.3	107080214	107682307	602093	2	2	7	SLC35F2	RAB39	CUL5	ACAT1	NPAT	ATM	SLN
12	12q13.13	50434904	50690885	255981	1	2	3	ANKRD33	ACVRL1	ACVR1B
12	12q21.33	89704187	89969973	265786	0	2	2	EPYC	KERA
13	13q33.3-13q34	109088827	110044378	955551	1	3	4	IRS2	RAB20	COL4A1	COL4A2
14	14q21.3	45359329	47642382	2283053	1	2	2	RPL10L	MAMDC1
14	14q22.1	51726148	51879687	153539	1	2	2	PTGDR	PTGER2
14	14q24.3	76984427	77370067	385640	0	2	5	AHSA1	THSD3	SPLTC2	ALKBH1	SNW1
14	14q32.12	92163177	92569262	406085	1	2	5	RIN3	LGMN	FFG5	GOLGA5	CHGA
15	15q11.2	19208413	20554844	1346431	2	0	6	POTE15	OR4N4	OR4M2	OR4N4	IGH	TUBGCP5
15	15q21.1-15q21.2	47180201	47635303	455102	0	1	3	COPS2	GALK2	FGF7
15	15q21.3	53987004	54365123	378119	1	2	1	RFXDC2
15	15q21.3-15q22.1	55746920	55940104	193184	1	3	1	GRINL1A
15	15q25.2	79723090	81052129	1329039	0	1	4	RKHD3	EFTUD1	RPS17	CPEB1
16	16p13.3	4491506	5301884	810378	0	2	>10	PPL	HMOX2
16	16p11.3-16q11.2	29563711	45293764	15730053	2	4	>10	MAPK3	BCL7C	MYST1
16	16q24.1	83804696	84512743	708047	1	2	4	GINS2	COX4NB	COX4I1	IRF8
17	17q25.1	69490564	70276810	786246	1	2	>10	RAB3F	DNAI2
18	18p11.31	2925022	3203337	278315	0	3	2	LPIN2	MYOM1
18	18p11.21-18q11.2	15073063	18333237	3260174	0	2	7	CTAGE1	ROCK1	ESCO1	SNRPD1	ABHD3	MIB1	GATA6
18	18q22.3-18q23	71016186	71547371	531185	1	2	2	ZADH2	TSHZ1
19	19p13.3	0	2190966	2190966	5	6	>10	TCF3
20	20q13.33	61366365	62342703	976338	2	1	6	EEF1A2	PTK6	RTEL1	SOX18	TPD52L2	TNFRSF6B
21	21q21.1	21244794	21809641	564847	0	2	1	NCAM2
22	22q13.31	43929121	44079295	150174	0	2	3	NUP50	NPAP60L	UPK3A
