# Supplementary material for: Genome wide SNP comparative analysis between EGFR and KRAS mutated NSCLC and characterization of two models of oncogenic cooperation in non-small cell lung carcinoma
Source: BMC Med Genomics. 2008 Jun 12;1:25. doi: 10.1186/1755-8794-1-25 (PMC2527324; doi:10.1186/1755-8794-1-25)
Supplement: Additional file 3 — Shows regions of focal amplifications analyzed by Xba1 50000 SNPs array (Affymetrix) in EGFR mutated and KRAS mutated tumors independently of statistical differences. Genes, written in bold, have potential or obvious involvement in cell growth. For regions counting more than 10 genes only genes likely to have a role in carcinogenesis are given. [file 1755-8794-1-25-S3.xls]

## Sheet: Feuil2
N°	real time PCR estimated copy number CCND1	50k SNP estimated copy number	real time PCR estimated copy number CCNE1	50k SNP estimated copy number	real time PCR estimated copy number CDKN2A	50k SNP estimated copy number	real time PCR estimated copy number HDAC9	real time PCR estimated copy number ITGB8	50k SNP estimated copy number HDAC9-TWIST1-ITGB8 region
4	1.86365	3	3.38173	2	1.03596	1	2.02251	2.19902	3
12	1.71349	2	1.43634	2	1.05657	1	1.69203	2.29951	2
15	1.75023	2	2.16993	2	0.723062	1	2.45162	2.8984	2
17	1.84052	2	1.97938	2	0.904272	2	2.45162	3.24018	3
18	2.22181	2	2.51392	2	2.18737	1	2.84529	2.0187	3
21	2.15929	2	2.75989	2	1.73482	2	1.96163	2.0187	2
24	1.82229	2	2.34141	2	1.77711	2	2.07314	2.021	2
29	1.98615	2	2.06628	2	0.292444	0	3.06699	2.77262	3
30	2.31812	2	1.47569	2	0.590155	0	2.75313	2.81363	4
31	2.08456	2	2.31586	2	1.0206	1	2.12918	2.33056	2
38	2.41693	2	2.48001	2	0.817454	2	2.00587	2.217	2
39	0.915043	2	2.04441	2	0.926094	0	2.13634	2.11873	3
41	2.58118	2	3.08022	2	1.29862	2	4.24925	4.39014	4
42	1.84393	2	2.49986	2	1.01894	2	2.18038	2.2178	3
43	2.1105	2	2.41363	2	0.579595	0	2.21289	2.21289	4
49	1.77176	2	2.20555	2	1.58216	2	2.69048	2.71898	3
53	1.79401	2	2.14759	2	2.06629	2	2.19299	2.30677	2
54	1.31039	2	2.12351	2	1.90406	2	1.94886	2.29651	2
55	1.65502	2	1.81603	2	1.72707	1	2.80512	2.4771	3
134	2.00625	2	13.4709	6	2.13926	2	5.03742	5.02127	4
135	1.31022	2	1.16094	2	0.461967	0	1.92091	2.02791	3
143	1.99178	2	2.10878	2	1.83148	2	1.91037	1.94313	2
177	2.00649	2	1.94236	2	1.71975	2	1.92727	2.02415	2
246	2.25779	2	2.59367	2	1.7889	2	3.12894	3.37972	3
Supplementary table 3
