# Supplementary material for: Genome wide SNP comparative analysis between EGFR and KRAS mutated NSCLC and characterization of two models of oncogenic cooperation in non-small cell lung carcinoma
Source: BMC Med Genomics. 2008 Jun 12;1:25. doi: 10.1186/1755-8794-1-25 (PMC2527324; doi:10.1186/1755-8794-1-25)
Supplement: Additional file 4 — Shows the comparaison between the copy number estimated by the 50K SNP Array and qPCR. [file 1755-8794-1-25-S4.xls]

## Sheet: Feuil1
	supplementary table 4
Gene	Primer	Probe
CCND1
Forward	CCG TCC ATG CGG AAG ATC	CCT CCA GCA TCC AGG TGG CGA
Reverse	AAC AAG TTG CAG GGA AGT CTT AAG A
CCNE1
Forward	CCC CGC TGC CTG TAC TGA	TCA GTG CCG ACT CTG CCA CAT GG
Reverse	AGC ATG GAG TAA GAG ACC TGG AA
CDKN2A
Forward	GGC TCT ACA CAA GCT TCC TTT CC	CCC CCA CCC TGG CTC TGA CCA
Reverse	TCA TGA CCT GCC AGA GAG AAC A
HSA
Sens	TGT TGC ATG AGA AAA CGC CA	AAG TGA CAG AGT CAC CAA ATG CTG CAC AG
Reverse	GTC GCC TGT TCA CCA AGG AT
HDAC9
Forward	CGA AAG ACA CTC CAA CTA ATG GAA	AAT CAT TCC GTG AGC CGC CAT CC
Reverse	AGC CAA ACA CTG AAC ATA CGT GTA C
ITGB8
Forward	GAG AGT TGC AAG TCA CAC AGG GA	CAG CCT GTT TGC AGT GGT CGA GGA
Reverse	TGA ACA TTT CCC ACA AAC ACA AA
DCC
Forward	CGT GCC GTC ATT GTG AGT TG	CAG CCT CCC TTG GAA GCC AAT GG
Reverse	GGA GAG AAA GTG GAGA TG CTT ACC
DSC3
Forward	GCC GGG ATC TGA TAT TAA TGG A	TTC TTT TTG CTA TTT TGC AGT TG
Reverse	CTG CAG TTG ACG CAT AAG CAA
DSG2
Forward	TGC CTC CCA ACC TTG TAG GT	CCA GTG TGC TGC TGC AAC AAA GT
Reverse	TTT CAC TTC TCC CAA GCT TTT TCT
